# Supplementary material for: Quantifying the legacy of the Chinese Neolithic on the maternal genetic heritage of Taiwan and Island Southeast Asia
Source: Hum Genet. 2016 Feb 13;135(4):363–76. doi: 10.1007/s00439-016-1640-3 (PMC4796337; doi:10.1007/s00439-016-1640-3)
Supplement: Supplementary file 2 — Supplementary material 2 (XLSX 542 kb) [file 439_2016_1640_MOESM2_ESM.xlsx]

## Sheet: F3
	China						ML age estimate
	Taiwan						Rho total age estimate
	Philippines						Rho Synonymous age estimate
	Indonesia/East Malaysis
	Peninsular Malaysia						Subclade	Newly defined suclade
	Mainland Southeast Asia																																		16311C
	Japan																												195C	3390G	7094C	16209C
	Siberia																						C12621T	C16355T		F3a
	Unknown									A3434G	G5585A	G5913A	A5978G	G10320A	A11065G	T16298C	C16304T!	T16362C		F3																		152C	207A	249d!
	Tibet																								26645	[16535-37190]									12237T
	Europe																		31678.8	[21492-42267]					31502.1	[18680-44969]
	Korea																		37876.1	[22912-53628]					26411.4	[5984-46839]
	Micronesia																		35388.4	[12361-58416]																		4136G	5894G	7258C	9301T						9813C	15924G	16093C
																																							204C	10499G	15943C
																													G207A	G709A	A5894G	T14971C	C16260T			F3a1
																																																	16140C
																																			16609.5	[9045-24468]
																																			15643.4	[9347-22147]
																																			13304.2	[1280-25328]													T9152C
																																															7151T	12696C	15483T
																																							9854C!
																																															1310T	14263T	16093C
																																															4824G	4991A	15412G
																																															2045G	5474G	11485C
																																							16093C
																																															5913A!	6962A	8689G
																																						151T	8281d-8289d	11914A
																														2392C	3535C	4802C	13044T	15910T	16227G
																							T152C	G9947A	A16220c		F3b
																										25204.6	[15428-35399]											249d!	1811G
																										28856.1	[13620-45062]
																										27825.9	[3484-52168]
																																																913G	249d!
																																								6791G	16311C				F3b1a'c
																														C150T	C5076T	G8838A	G11065A!	T15784C	A16265G		F3b1			8166.8	[1702-14888]
																																		12441.4	[5175-20004]					6960.66	[2183-11881]							2157C	11914A
																																		12006.3	[4661-19657]					3487.15	[1055-5920]
																																		12129.2	[0-25142]
																																																T4733C	T4907C
																																																152C!	16265G!
																																																16093C
																																																	4577.1
																																																	4510.41
																																																	3679.2
																	F3b1
																																														14410A	16240G	16335G
																																								8337C	14133G
																																								6852.32	[3299-10484]					12113A	12148C	12105C	16258C
																																								5012.41	[1636-8462]
																																								7277.54	[0-16173]
																																														5891.1C		F3b1b
[truncated: 5 more columns]

## Sheet: F4b
	China					ML age estimate
	Taiwan					Rho total age estimate
	Philippines					Rho Synonymous age estimate
	Indonesia/East Malaysis
	Peninsular Malaysia					Subclade	Newly defined suclade
	Mainland Southeast Asia
	Japan
	Siberia
	Unknown
	Tibet
	Europe
	Korea																																														KC252359	Loo et al. (2014)	Taiwan
	Micronesia															10097C		F4b1
						C6653T	G8020A	C8575T	T8603C	C16218T	T16311C		F4b
																																															KF540648	Ko et al. (2014)	Taiwan - Bunun
																	5747.93	[3058-8484]								249d!
												10664.9	[5064-16447]				4026.89	[1012-7102]			7681		F4b1a
												6896.72	[1068-12939]				4565.76	[554-8577]																													KF540594	Ko et al. (2014)	Taiwan - Atayal
												13067.5	[0-28651]
																						1571.63	[0-8902]
																						977.024	[0-2400]																								KF540614	Ko et al. (2014)	Taiwan - Bunun
																						1968	[0-5825
																																															KF540634	Ko et al. (2014)	Taiwan - Bunun
																																															KF540636	Ko et al. (2014)	Taiwan - Bunun
																													7129																		KF541054	Ko et al. (2014)	Taiwan - Tsou
																																															KC252362	Loo et al. (2014)	Taiwan
																										12618
																																															KC252418	Loo et al. (2014)	Taiwan
																																															KC252429	Loo et al. (2014)	Taiwan
																										14927
																					16241		F4b1b
																													573.4C																		KC252561	Loo et al. (2014)	Taiwan
																						2768.13	[0-6656]
																						2585.43	[0-6468]			10688																					KC252449	Loo et al. (2014)	Taiwan
																						2597.76	[0-7689]
																												573.3C	6392!	7298C																	AY289096	Ingman & Gyllensten (2003)	Taiwan
																					8548	14215	15924		F4b1c
																																															KF540575	Ko et al. (2014)	Taiwan - Atayal
																								1727.15	[0-4135]			249d!
																								1286.95	[0-3071
																								3936	[0-9336]																						KF540587	Ko et al. (2014)	Taiwan - Atayal
																																															KF540940	Ko et al. (2014)	Taiwan - Saisiat
																																															KC252381	Loo et al. (2014)	Taiwan
																					513		F4b1d
																																															KC252420	Loo et al. (2014)	Taiwan
																																															KC252556	Loo et al. (2014)	Taiwan
																										573.6C																					AY289095	Ingman & Gyllensten (2003)	Taiwan
																																															KF540650	Ko et al. (2014)	Taiwan - Bunun
																										249d!
																																															KF540558	Ko et al. (2014)	Taiwan - Atayal
																																															KF540566	Ko et al. (2014)	Taiwan - Atayal
																																															KF540584	Ko et al. (2014)	Taiwan - Atayal
																																															KF540586	Ko et al. (2014)	Taiwan - Atayal
																																															KF540835	Ko et al. (2014)	Taiwan - Makatao
																																															KF540595	Ko et al. (2014)	Taiwan - Atayal
																																															KF540603	Ko et al. (2014)	Taiwan - Atayal
																																															KF540626	Ko et al. (2014)	Taiwan - Bunun
																																															KF540637	Ko et al. (2014)	Taiwan - Bunun
																																															KF540639	Ko et al. (2014)	Taiwan - Bunun
																																															KF540642	Ko et al. (2014)	Taiwan - Bunun
																																															KF540959	Ko et al. (2014)	Taiwan - Saisiat
																																															KF540962	Ko et al. (2014)	Taiwan - Saisiat
																																															KF540563	Ko et al. (2014)	Taiwan - Atayal
																													15930
																																															KF540596	Ko et al. (2014)	Taiwan - Atayal
																																															KC252355	Loo et al. (2014)	Taiwan
																					13812
																																															KC252493	Loo et al. (2014)	Taiwan
																					41	2010																									KC252549	Loo et al. (2014)	Taiwan
																					146	189	249d!	6261	7270	9286																					KF540544	Ko et al. (2014)	Taiwan - Ami
																573.4C	7741	9266	9764	12354	12879	16172		F4b2																							NA18592	Zheng et al. (2011)	Han chinese in Beijing, China

## Sheet: R9c
	China				ML age estimate
	Taiwan				Rho total age estimate
	Philippines				Rho Synonymous age estimate
	Indonesia/East Malaysis
	Peninsular Malaysia				Subclade	Newly defined suclade
	Mainland Southeast Asia
	Japan
	Siberia
	Unknown
	Tibet
	Europe																																	44.1C	146C	151T	12236A	12892C	15043A	16051G									JN857032
	Korea																									150T	5951G	10403G	16157C!	16335G	16362C
	Micronesia																						249d!
													R9c		T7861C	A11002G	T15479C	T16157C		R9c1														152C	5324T														HG02020
																			28457.4	[17179-40261]
																			25200.2	[13197-37839]																		A14750T											KF540813
																			33112.8	[9579-56647]												7299G	12406A		R9c1b2
																										12618A		R9c1b
																																						15115C											KC994057
																											17717.4	[7514-28452]
																											13927.5	[6936-21184]
																											8672.4	[0-17549]																					KC994055
																																						152C
																																									4227G								THAI75
																																									456T	11776C	13477A						KC994001
																																																	JX289135
																																							1048T	16243C
																																151T	479G	7684C		R9c1b1
																																											150T	1892C					HG00445
											\
																																							234G	709A	5060T								HG00407
																																																	DKK4295
																																							1719A	15010G	16325C	16352C
																																																	VNM221
																																			249d!														HG00534
																							G951A	G6446A	A8440G	C11308T	C14227T	G15734A	C16256T	A16335G		R9c1a
																															5938.37	[3658-8251]			8860G!														KC994066
																															5136	[2593-7721]
																															6928.36	[356-13501]
																																			15153A														KP58
																																																	KC994068
																																			9151G	12523G
																																																	KC994078
																																			13404C	16172C													KC994160
																																			12965C	14905A													PRY76
																																			13748G	14233G	14308C												ALO26
																																			13302G	14460G	16192T												ALO153
																																								13676G	16157C!								GQ119007
																																			11197T		R9c1a1
																																																	KF541050
																																																	KF541049
																																																	KF541045
																																																	KF541043
																																																	KF541022
																																																	KF541021
																																																	KF541011
																																								A16233G									KF540625
																																								G8251A									KF541010
																																																	KF541039
																																								G15043A
																																																	KF541033
																																										G9266A							KF541013
																																			G3666A														KF540804
																																			A3209G	G6267A	T6590C	C16234T											KF540842
																																																	KF540831
																																			G1462A
																																																	KF540806
																																																	KF540898
																																						T8477C	G15172A
																																																	KF540867
																																										T16172C							KF540911
																																			150T	9377G	12882T												GU733759
																																			7258C	12965C													GQ119010
																																																	JF739535
																																			12123T
																																						1719A	11852A	16212G	16311C								JF739539
[truncated: 2 more columns]

## Sheet: Y
	China					ML age estimate
	Taiwan					Rho total age estimate
	Philippines					Rho Synonymous age estimate
	Indonesia/East Malaysis
	Peninsular Malaysia
	Mainland Southeast Asia
	Japan
	Siberia
	Unknown
	Tibet
	Europe
	Korea
	Micronesia
																			C2378A	G5054A	C11713T	A16051G	T16325C																										KF540727
												T146C	G3834A	C16266T		Y1
	G8392A	A10398G	T14178C	A14693G	T16126C	T16223C	T16231C		Y
																			709A	3083C	7805A	10379G	16319A	16399G																									EF153813
																																																	AY195792
																			A7933G	T16189C!		Y1a
																																																	KF148371
																																																	KF148359
																																																	KF148361
																																																	KF148348
																																																	KF148349
																																																	KF148339
																																																	KF148108
																									4048A
																																																	KF148113
																																																	KF148486
																									12732C	16189C!
																																																	KF148507
																																																	KF148508
																													200G	1888A	3865G	5964C	7642A	15236C	16304C														KF148513
																																																	KF148129
																													152C
																																																	KF148335
																									5480G	10077C																							KF148525
																									1438G!																								EU007892
																									16294T																								KF148373
																									2911T	5999C	14170G																						KF148362
																															16192T																		EU007854
																												16266T!
																									16292T
																																																	KF148370
																															14569A																		KF148347
																																																	EU007855
																												3438A	11902A
																																14182C																	KF148365
																																																	KF148368
																																15106A
																																																	KF148340
																																																	KF148337
																																																	KF148354
																									16266T!
																																																	KF148343
																																																	KF148345
																																																	KF148341
																												3900d	3901d																				KF148363
																												857A	1836G																				EU007853
																																																	KF148372
																												16311C
																																																	KF148352
																																																	KF148344
																																																	KF148353
																												8289.1CCCCCTCTA
																																																	KF148346
																																																	KF148342
																												16189C!																					KF148143
																									12397G
																																																	EF153825
																												2010C
																															16188.1C																		EU007848
																									6542A	8723A	10238C	12474T	16126C!	16266T!																			GU123044
																			A10097G	C15460T		Y1b
																																																	AY255138
																									G15221A		Y1b1
																																																	NA18134
																														C9278T		Y1b1a
																																																	HG02026
																							146C	150T	7270C	13227T	16172C																						DQ272121
												T482C	G5147A	T6941C	G7859A	A14914G	A15244G	T16311C		Y2
																			9624.58	[4993-14382]			6272G	11641G	15773A	16192T																							EF153812
																			9245.55	[3144-15569]
																			8830.08	[0-20059]
																											16150T																						AP008723
																							5435T	10190G
																											4769G!	8392A!	8860G!																				NA18974
																												7786T	11512A																				GQ119016
																							T12161C		Y2a
																								6133.78	[3222-9098]			16093C																					KC994149
																								6704.17	[2015-11531]
																								8434.05	[0-21421]
																												527T	11090C																				KT17
																												G3882A																					KF540941
																																																	KF540577
																												A4824G
																																																	KF540560
																												739T	7211A	15898C																			BRU60
																																																	GU733823
																												T11299C		Y2a1
																													4061.6	[2307-5837]																			GQ119013
																													4481.06	[2411-6579]
																													1533	[397-2669]
																																																	MND64
																																																	KC993979
																																																	KC993980
																																																	KC993982
																																																	KC993988
																																																	KC993992
																																																	KC994003
																																																	KC994060
																																																	KC994067
																																	2232.1A	8870C															GQ119019
																																	3866C	9088C															BGK24
																																	980C	10456G															MED105
																																	13359A	16093C															MED142
																																	14560A	16209C															KK13
																																	739T	3640A	7211A														BRU51
																																																	FIL01
																																				930A
																																	146C
																																																	FIL08
																																							158A	8855d	8856d	14813G							GU733733
																																				298T	709A												GQ119032
																																																	HM596648
																																	228A
																																																	HM596675
																																				143A	4853A	16075C											HM596672
																																				6249A													BJ146
																																				234G	709A	6791G	8567C	15301A									AC02
																																																	GU733768
																																	4767G
																																																	GU733798
																																				8927d-8930d													GU733787
																																							200G	13899C									KC994040
																																	2856T	13135A		Y2a1a
																																																	KC994035
																																							2387C
																																																	KC994129
																																																	KC994130
																																																	KC994131
																																																	KC994137
																																							15943C										KC994134
																																																	AP008764
																							C338T		Y2b
																												16274A																					EF153798
																												8383C																					AP009439
[truncated: 2 more columns]

## Sheet: D5
	China					ML age estimate
	Taiwan					Rho total age estimate
	Philippines					Rho Synonymous age estimate
	Indonesia/East Malaysis
	Peninsular Malaysia					Subclade	Newly defined suclade
	Mainland Southeast Asia
	Japan
	Siberia
	Unknown
	Tibet
	Europe
	Korea
	Micronesia
	India
															10873C!
						C150T	T1107C	A5301G	A10397G	T16189C		D5
											33257.8	[24557-42241]																											4742C	15883A
											34484.8	[22993-46464]																						13356C		D5a2b
											35635.7	[15505-55767]															G1438A	T16172C		D5a2
																				C752T	T11944C	A12026G		D5a															1806C	6645T	8020A	13759A	15928A
															A9180G		D5a'b												16932.1	[9105-25072]
																							21047.8	[13856-28482]					14893.4	[6658-23491]
																30607	[22135-39360]						20341.4	[9704-31526]					11915.6	[2854-20977]
																30508.6	[19811-41659]						12033.5	[3583-20484]										2469d	7609C	8843C
																28810.7	[13582-44040]
																																						3355G	11233C	14668T	16066G	16311C	16362C!
																																		16172C!	16189C!
																																						3528T	5301G!	6267A	7975G	7978A	16158G	16234T
																																							4232C
																																		C16266T		D5a2a
																																										6908C	16172C!
																																							T16092C
																																															4947C	8838A	12954C
																																										A16164G		D5a2a1
																																															8251A

																																															16092C!






																																															C16172T!






																																															C3528T		D5a2a1b
																																										A8479G		D5a2a2
																																															16266T!
																																															16189C!
																																															3460A
																																															14530C
																																															16192T
																																															4880T


																																															13584T

																																															8348G	14389G
																																															14207A
																																															16092C!
																																															4089T
																																															14766T
																																151G	573.1CCC	4924A	5911T	13135A	14020C
																											C16360T		D5a3
																																					3212T	4823C	11257T
																																G13759A		D5a3a
																																										G8838A	T16126C	T16136C		D5a3a1a
																																					A3702G		D5a3a1										1438G!
																																																	146C
																																				15734A	16326T
																													263G!	4048A	9667G	11176A	13954T
																				C456T	T681C	C1048T	A5153G	A15724G		D5b
																																							1868T	15734A
																									19294.1	[13090-25684]										9992T
																									17778.1	[10834-24963]
																									25652.4	[9693-41611]																G2028A	C11536T	A14797G	T14798C
																																							A8701G!
																																										T152C	G13477A	G15617A	G16129A	C16291T
																																		194T	5153G!	14094C	16234T
																													4092A		D5b3
																												10945.8	[5647-16405]					A3892G
																												9858.29	[2399-17648]
																												17739	[0-37117]
																																		619C	3966T	11293G	14094C	14821G	16173T
																																		146C	13434G	16311C
																																		7241G	10652C		D5b3a
																																		3607.22	[1117-6139]
																																		4611.07	[522-8810]
																																		2928.34	[0-6262]
																																									A13434G
																																												G12528A
																																												16017C
																																												143A
																																									16069T
																																															G16213A
																																															T16092C
																																												G4491A
																																																A14296G
																																												10397G!	10398G!	10400T!
																																									12361G
																																												G14905A
																																											152C
																																		T13437C		D5b1a		C16167T		D5b1a1
																													T6253C		D5b1
																																											61T	9590G	10398G!	13437C!	16091G	16223T!	16478G
																														17070.3	[11724-22560]
																														22649.2	[12595-33169]
																														26737	[9767-43707]								2356G	6446A
																																		A3759G		D5b1b
																																							G5147A	A7403G	C13764T	T16357C
																																							T2416C	T7220C	A16216G		D5b1b1		103A	4695C
																																							3338C	3510T	8485A	9180G!	12297C	12501A
																																		A12666c		D5b1c
																																																A3111T	T9128C
																																							T152C	G185A	5899.1C	T15470C	C16148T		D5b1c1
																																												9080.98	[3966-14351]
																																												12261.4	[4296-20586]
																																												21024	[942-41106]			15724G!
																																									8979C	14821T	15286T	15451T
																																		T146C	G4048A	T10810C		D5b1d
																																									391C	9316C	15496G
																																				883C	4025T	4883T!	10289G	16051G	16320T
																										T146C	C3546T	A13105G	G16390A		D5c1		16190T!
															C151T	T152C	A4200t	T4216C	A14927G	T15622C	C16190T		D5c
																																								A3395G
																																				217C	16223T!
																																											4659A	5261A	14696G	15128C	15529T	16390A!
																																								182T
																																											16093C	16325C
																																											185A	16129A
																																															16311C
																																															5178A!
																													1120T	4080C	7408G	9970T	14470C	16190T!	16234T
																										T16311C
																													195C	1524G	3359T	3396C	3720G	7269A	9845C	12945C	15737A
																													A7129G	C7669T	C8580T	A12810G	C13984T	G15737A	A16316G		D5c2		200G	3316A	9545G	16079T	16189C!	16190T!
[truncated: 12 more columns]

## Sheet: F1a4
	China					ML age estimate
	Taiwan					Rho total age estimate
	Philippines					Rho Synonymous age estimate
	Indonesia/East Malaysis					Subclade	Newly defined suclade															G5773A	A5978G	T16311C	C16360T
	Peninsular Malaysia											T152C	G5985A	T16362C		F1a4a
	Mainland Southeast Asia						T15445C		F1a4
	Japan														11699.5	[2954-20885]
	Siberia							16264.5	[7036-25938]						10610.1	[2613-18982]
	Unknown							18572.9	[6534-31344]						11668.3	[0-26821]
	Tibet							11522.8	[0-26105]
	Europe
	Korea																		A13422G	C16294T		F1a4a1
	Micronesia
																						4254.71	[1751-6800]
																						5216.38	[1520-9000]
																						3942	[788-7096]
																										A9604G
																										G9329A	A15924G
																										T152C!	T8757C
																															A7241G	T8760C
																										T8277C		F1a4a1a
																											3291.56	[1298-5312]			T6719C
																											3457.41	[1472-5469]
																											3679.2	[954-6405]
																															A13105G
																															G9010A
																															T152C!
																																		A8129G
																																		8276.1CCC
																															C15646T	A16220G	T16271C
																															T3456C	G7337A	C8252G	8278.1CCCC	A12810G	T14319C
																															G8998A
												T466C	G8251A		F1a4b		A249d!	A16272G

## Sheet: R9b
	China				ML age estimate
	Taiwan				Rho total age estimate
	Philippines				Rho Synonymous age estimate
	Indonesia/East Malaysis
	Peninsular Malaysia				Subclade	Newly defined suclade
	Mainland Southeast Asia
	Japan
	Siberia
	Unknown																			T8614C	C12342T	C13654T	T16209C
	Tibet												T12714C	A16309G	G16390A		R9b1
	Europe							T1541C		R9b
	Korea															22633.6	[12574-33159]																					T146C	573.1CC	G1393A	T10237C	A10694G
	Micronesia								38689.7	[23853-54290]						23808.5	[14990-32974]																T16288C		R9b1a1a
									32828.1	[20377-45872]						19806.1	[8670-30942]									G143A	C4017T	C7849T		R9b1a1
									31360.8	[13567-49154]										A183G	C16192T		R9b1a											9292.18	[4797-13907]			G12236C
																													11564.9	[5985-17321]				10771.3	[6155-15510]
																						18621.9	[10848-26694]						13370.5	[6645-20343]				9275.29	[3246-15305]
																						20717.5	[13243-28455]						9636	[3814-15458]											T4823C	G7852A	A16293G
																						23898.4	[9729-38068]															C16234T
																																												T5814C
																																									T13326C
																																												T10238C	A12172G
																																									A259G	A16137G
																																						C16192T!
																																									T152C	573.1CC	A9221G	T16086C	A16170G	C16223T
																																																	C13863T
																																													A10262G	C16193T
																																									T146C	T204C
																																																573.1CC
																																													T8047C
																																						T8542C	C15857T	C16527T
																																						C7633T
																																									T146C	573.XC	T16093C
																																														A8302G
																																	G709A	C3798T	G4219A	T10652C
																																				C537T	T8167C	A8563G	T16092C
																															C16192T!		R9b1a2b
																										C10736T		R9b1a2
																											15920.1	[8125-24033]
																											15116.5	[8266-22215]											T195C	A3744G	C15451A
																											10840.5	[1577-20104]								T6620C
																																							G1709A	T16362C
																																											T16172C
																																						G5460A	A8291G	T10410C	A11608G	C16527T
																															A12172G	G16145A	T16243C		R9b1a2a
																																									G1462A
																																						A11077G
																																									A4884C	C10192T	C10192T	A16309G!
																																	A1790G
																										C3204T	G3316A	T6815C		R9b1a3
																																					G5460A	T16093C	C16192T!
																																	T152C	A183G!
																																								A3828G
																																					T10101C
																																								T11732C	C14620T	A15061G
																											A14152G	C16290T
																				C2322a	T16124C	C16148T		R9b1b
																											T204C	T3109C	C16327T
																											A12068G
																											A16183G
																											A12555G	G14162A	A15924G	C16184T
													G3666A	A6647G	A8724G	T11299C	C11422T	T13191C	A13722G	G15314A	G15883A	T16362C		R9b2
																											G3591A	T11353C
																											A9821G	C14684T	C16270T
																											A10113G	A12712G	T16325C

## Sheet: B5b
	China			ML age estimate
	Taiwan			Rho total age estimate
	Philippines			Rho Synonymous age estimate
	Indonesia/East Malaysis
	Peninsular Malaysia
	Mainland Southeast Asia
	Japan
	Siberia
	Unknown
	Tibet
	Europe
	Korea
	Micronesia																												T3308C
																			T152C	T195C	G3834A	G4924A	A14028G	G14410A	G14831A	A16166G
																T204C
		G103A	G1598A	C8829T	A12361G	C15223T	C15508T	A15662G	A15851G	G15927A	T16243C		B5b																A9980G
												29843.6	[20696-39324]
												34318.8	[24334-44670]						A93G	G103A!	T131C	G203A	T408A	G3635A	G5773A	C7256T	A8860G!	G8790A	C9536T	T16017C	T16154C	C16234T	C16465T
												43494.9	[24484-62506]
																											A1832G	A3744G	T4216C	G6446A	A14148G	T14302C	T16311C
																			A8784G			(960.1C)		B5b1
																							23915.6	[13929-34349]
																							27019.9	[15810-38763]			G103A!	G207A	T4418C	G11518A	C12585T	G14384A	G15172A	A15662G!
																							44726.5	[19189-70264]
																														A7822G	G9053A	A11928G	C14632T
																											T204C!
																														T5063C	G14560A	G15734A	C16355T
																											G8557A	G9804A	T12354C	T16092C	C16278T
																																									G545A	T1766C	A14693G
																																	A103G!	T195C	C16278T	T16324C		B5b1a1
																											C11146T	T14470C		B5b1a
																																									A14696G	A15758G	C16294T
																																									C6398T	A7298G
																																											G6577d	T9540C	C14766T!	A16265G
																																	T199C	G11914A	G12192A	C16223T	A16318t	G16319A		B5b1a2
																																											T12408C
																																											A8074G
																																											T146C	A189G	C9968A
																																											T10463C
																																											T4500C
																																														A16162G
																																											960.1C!
																																														T6827C
																																														T16362C	T16140C!
																																											A14959G		B5b1a2a
																																																A6929G
																																						C16294T	C16354T
																											T152C	A3480G	C3819T	A5836G	A7771G	C8467T	T10274C		B5b1c
																																		6721.44	[4051-9436]			T10C	A3565G	C8943T	T11506C	C12858T	C16067T
																																		8607.09	[3529-13840]
																																		15072.4	[808-29336]
																																						T204C!
																																						A1555G	A3395G	T15514C	A15712G	A15966d	A16113C	A16149C
																																						G2056A	T4204C	T16304C
																																						A234G	G5822A	T16249C
																																						C15211T
																																						A11930G
																																										T3396C
																																						A1275G	T16140C!
																																												G103A!
																																						A6116G	A14233G		B5b1c1
																																															G5985A

																																															C15502T

																																															C182T	G13708A
																																												C11207T		B5b1c1a
																																																	T16311C
																																																	G9139A
																																																	A16497G
																																																	G203A
																																																	A9455G
																													T199C	G13477A	C16256T		B5b3a		T152C	T10003C	C11881T	T16136C	A16170G
																			A189G	G203A	T2626C	G6962A	G8856A	A10103G		B5b3
																																		T199C	T10907C	G13477A	A16194d	T16195C	C16256T
																													A15758G		B5b3b
																																		G12070A	A14189G	T16356C
																			T146C	T4703C	C7170T	G16274A		B5b4		G203A	T3396C	G9266A	A15746G
																														T146C	G3640A	T3766C	G8065A	A12332G	C16256T
																									T131C		B5b2a
																A4895G	T15850C	C16111T	C16234T	A16463G		B5b2
																																	A3305G	A6737G	G7211A	C7990T	G8994A	T9152C
																														T5964C
																																	T204C	C1192T	G10685A
																																				T55C	A493G	T1193C	G1440A	T4561C	G6032A	C7590G	C8829T!	T10915C	A10972G	C15223T!	G16129A	G16244A
																														A103G!	T204C		B5b2a1
																																				G5744A	T11437C	C16291T		B5b2a1a
																																											G16456C
																																											G6249A
																																											A3972G	G13708A	A14693G	A16182T
																																											T8551C	A11908G	T15209C	T16362C
																																														C11647G
																																											T195C
																																										C4251T	T7058C
																																				G207A	A15758G		B5b2a1b
																																										T3398C	T5918C	T12696C
																																										A16265G
																																										A16051G	G16145A
																																										C6340T	A9398G	A16463G!
																																															G103A	T3335C	A7542G
																																										A14750G		B5b2a1b1
																																															A8894T

																														G103A!	T12880C	T14221C	C14557T
																									C481T	C4161T	A11101G
																														T131C	T4233C	C16223T	T16249C	G16319A
																																					G9438A	T10020C	G10427A	T15019C	A16051G	G16129A	G16145A
																														G2361A	A12451G		B5b2c
																																							A866G	A4200G	A9299G	A15766G
																																				A9299G
																																							T3786C	T4907C
[truncated: 9 more columns]

## Sheet: B4c1
	China					ML age estimate
	Taiwan					Rho total age estimate
	Philippines					Rho Synonymous age estimate
	Indonesia/East Malaysis
	Peninsular Malaysia					Subclade	Newly defined suclade
	Mainland Southeast Asia
	Japan
	Siberia
	Unknown
	Tibet
	Europe
	Korea
	Micronesia
																								G10310A		B4c1a
																			G709A		B4c1a'b
									T1119C	G15346A		B4c		C3497T		B4c1									12441.4	[4288-20969]
																									9806	[5299-14432]									146C
											36808.5	[23468-50784]			32047.3	[18268-46567]									10202.8	[5224-15182]			A14133G	T16311C		B4c1a1
											32018.1	[18291-46481]			29187.7	[16684-42331]
											22407.2	[8781-36034]			22477.8	[8708-36247]
																																			10373A
																																			8281d-8289d!	12366G
																																													348T	351C	368G	380C	382G
																																								C8844T		B4c1a1a1
																																			T16086C		B4c1a1a
																																													A5592G	G16129A		B4c1a1a1a
																																								C6164T		B4c1a1a2
																																								204C	14203G	16093C
																																			A6416G		B4c1a1b
																																								5379T	11770C	14001G	16287T
																																										10978G
																																			T152C	T7319C	A14452G		B4c1a1c
																																										961C
																													C16527T		B4c1a2
																																		7915T	7984A	8388C	8634C	11914A	13488C	14180C	16176T
																																		A12373G	T16092C		B4c1a2a
																								C150T	T16140C	G16274A		B4c1b
																											24559.2	[16563-32836]																		16452C
																											20822.5	[10751-31378]			A211G	455.1T	A3221G	T4742C	T5826C	C7909T	T13879C	G14162A	C16111T	T16154C	A16497G		B4c1b1
																											23652	[6373-40931]
																																														T8167a	G15148A	C15391T
																																												1738C	16178C	16291T
																																							146C	189G	2626C	13782T
																																				195C
																															A16335G		B4c1b2											8281d-8289d	16051G
																																20653.8	[13733-27801]
																																17649	[8690-27014]										8634C	10157G	14793G
																																23880.5	[5636-42125]						8200C	16305T
																																											3738T	5899.1C	8257G
																																										G1709A	T1716C		B4c1b2a1		11611A	14207A	16093C
																																				T146C	T8772C		B4c1b2a
																																						14548.4	[6426-23026]			4232C	9621A	12882T	A16335G !
																																						11247.2	[3788-19027]
																																						15486.4	[0-31400]
																																													9389G	11293G	13105G
																																										G15301A

																																													T195C		B4c1b2a2
																																														8034.89	[5598-10508]
																																														5768.02	[3498-8070]
																																														7735.25	[1860-13610]















																																											8994A
																																				C3435T	T9128C	G11440A		B4c1b2c
																																											5821A	7990T	14818G
																																																	9575A
																																											10493C	16136C	16249C	16291T
																																																	4300G
																																														8281d-8289d!	3394C	7119A	16166G
																																											16129A
																																														16335G!	3777C	4454C	5563A
																																	1007A	7752T	7870C	15236G
																			C150T	T195C	A5441G	A10398G	A13629G	T15941C		B4c1c		A214G	T16311C	B4c1c1
																																	146C	2056A	3531A
																																	489C	16304C
[truncated: 10 more columns]

## Sheet: B4b1
	China				ML age estimate
	Taiwan				Rho total age estimate
	Philippines				Rho Synonymous age estimate
	Indonesia/East Malaysis				Subclade	Newly defined suclade
	Peninsular Malaysia
	Mainland Southeast Asia
	Japan
	Siberia
	Unknown
	Tibet
	Europe
	Korea
	Micronesia
																						6482T	9377G	16270T
																150T	152C	1819C	16298C
					G499A	G4820A	G13590A		B4b		T16136C		B4b1
																						146C	357G	471C	4769G!	9947A	8281d-8289d!
												25132.8	[16980-33574]
												22634.5	[12566-33170]
												32636.1	[9404-55868]									8281d-8289d!	5063C	6284G	9548A	11254C	15688T	15758G	16260T	16266T	16362C
																G6023A	T6413C		B4b1a
																		19880.8	[10741-29426]			146C	15007T	16086C
																		17026.9	[9662-24667]
																		17821.8	[5378-30265]
																									T199C	A202G	G2831A	T4117C	G8206A	A15236G	A16284G		B4b1a1
																						G207A
																																				16357C
																																				151T	9325C
																																				150T	9332T
																																				7238C	8515T
																																				146C	6023A!
																																				245C	6116G	13194A
																																				2685G	4967C	10685A	15001C
																																				G7664A		B4b1a1a
																																									16357C
																																				\
																																									16324C
																																									508G	2080C	10320A	12696C
																									T6216C		B4b1a2
																										9292.18	[6837-11783]
																										8711.85	[6418-11037]
																										9124.18	[5324-12924]
																																				16171T	16172C
																														204C	11929C	15883A	16067T
																																				16175C	16278T	16362A	16364T
																														7775A
																														8281-8289d!	204C	3308C	16093C	16194C	16195C
																														4084A
																														4884A	4665A
																														16454d-16460d
																														16192d
																														2056A	4639C	5460A	6560T	7245G	7533T	8557A	12121C	15313C	16214T
																														14783C
																																	G8839A
																														152C
																														146C	189G	16092G
																																					3197C	8296G
																														709A	14110C		B4b1a2f
																														4061.6	[0-14734]
																														3749.19	[307-7270]
																														7884	[0-17130]
																																					A6527G
																																					A10313C
																																								T14470C
																														1462A	5147A	9744A	16261T
																														8281d-8289d	10993A	14669G	16133T
																														178G	7337A
																																		204C
																														1313C
																																	11453A
																																	8225G
																														16465T
																																	12561A
																														C16365T
																														3611.94	[0-8982]
																														3730.94	[468-7065]
																														8869.5	[0-18233]		G6260A
																																				G16483A
																																				16086C
																																				3144G	14530C
																																	C12828T
																																	A7843G
																																				A9632G
																																				A4435G
																																	4907C
																														207A!
																																	8155A
																																				6908C	15908C
																																				16189C!	16217C!
																																								204C	6023A!	8281-8289d!
																																					150T
																														G1719A	A2220G	5899.XC		B4b1a2a
																																								3434G	16179T
																																								7855T	8020T
																																					15301A
																																								4161T	12338C	14502C	14696G	16093C
																																												498T	9128C	16309G
																																								7993C	16354T
																																															7184G	8567C
																																												2831A
																																															16309G


																																											A13105G	A15326G!
																																								T6297C
																																				A8659G	G9305A!
																														G9305A	A16300G		B4b1a2b										T146C
																																3676.1	[0-7624]
																																5216.38	[1256-9278]
																																5733.82	[0-13428]							A13105G
																																											G7754A
																																				14133G
																																				16092C
																																				8276.1C
																														C13599T	T16311C		B4b1a2c
																																				11809C
																														C2836T	C14004T	A14053G	C15459T	T16131C		B4b1a2d
																																							15055C
																														T1452C	C3648T			B4b1a2e		152C	9141C	13146T
																																	207A!	1766C	4561C	12945C	15479C
																									T408a	G9055A	A9338t	T9615C		B4b1a3
																																	3010A	6023A!
																																	T146C	A14133G	T16086C		B4b1a3a
																																								207A!
																																								1005C	1819C
																																								4562G
																																								4026T
																																											16327T
																																								827G!	14905A
																																												7364G
																					T152C	T1391C	A3981G	G5585A	C13934T	G14569A	T16298C	T16362C		B4b1b		146C
																C16218T		B4b1b'c
																													185A	9065T	11053G	16240G
																										8343G
																					A14587G		B4b1c
																													C2772T	C12398T	A16051G
																										G7521A	T9101g	A11239G	G11914A		B4b1c1
																																		152C	193G	5129T	9727T
																																		13748G
																																		6962A	7202G	16175G
[truncated: 6 more columns]

[truncated: 1 more sheets: N9a_b]
